# Supplementary material for: Exploring Autonomic Alterations during Seizures in Temporal Lobe Epilepsy: Insights from a Heart-Rate Variability Analysis
Source: J Clin Med. 2023 Jun 26;12(13):4284. doi: 10.3390/jcm12134284 (PMC10342618; doi:10.3390/jcm12134284)
Supplement: Supplementary file 1 [file jcm-12-04284-s001.zip]

Archive with 1 entries (1 files):
- jcm-2407724-supplementary.pdf
